# Supplementary material for: Climate-induced increases in micronutrient availability for coral reef fisheries
Source: One Earth. 2022 Jan 21;5(1):98–108. doi: 10.1016/j.oneear.2021.12.005 (PMC8791602; doi:10.1016/j.oneear.2021.12.005)
Supplement: Table S2. Priors for nutrient models. Parameter “D” in the species-level intercept prior (model 1) is a distance matrix of species' phylogenetic distances [file mmc2.xlsx]

## Sheet: Sheet1
		Fixed effects							Random/hierarchical effects			Variance
Nutrient	Model	Intercept	K	TL	AM	PEL	LMX	HAB	X1 (site)	X2 (family)	a_sp, b_sp, X_sp (species)	σ	scale (k)	σ_X1	σ_X2
Calcium	1 (family-level)	N(8.213, 1.142)	N(-0.857, 0.48)	N(-0.131, 0.237)	N(-0.065, 0.224)	N(-0.159, 0.253)	N(-1.014, 0.207)		N(0, 1)	N(0, 1)		Exp(2)		Exp(2)	Exp(2)
Iron		N(-1.875, 0.645)	N(0.034, 0.229)	N(-0.101, 0.125)	N(0.076, 0.114)	N(-0.018, 0.138)	N(0.025, 0.102)		N(0, 1)	N(0, 1)			Exp(2)	Exp(2)	Exp(2)
Selenium		N(-0.061, 1.042)	N(-0.434, 0.404)	N(-0.083, 0.248)	N(-0.352, 0.223)	N(0.524, 0.278)	N(0.441, 0.192)		N(0, 1)	N(0, 1)			Exp(2)	Exp(2)	Exp(2)
Zinc		N(-0.399, 0.418)	N(0.032, 0.19)	N(-0.194, 0.091)	N(0.123, 0.095)	N(0.008, 0.114)	N(-0.155, 0.087)		N(0, 1)	N(0, 1)			Exp(2)	Exp(2)	Exp(2)
Omega-3		N(2.354, 0.84)	N(-0.14, 0.436)	N(0.013, 0.165)	N(-0.108, 0.183)	N(-0.032, 0.189)	N(-0.174, 0.12)		N(0, 1)	N(0, 1)			Exp(2)	Exp(1)	Exp(1)
Calcium	1 (species-level)	N(8.213, 1.142)	N(-0.857, 0.48)	N(-0.131, 0.237)	N(-0.065, 0.224)	N(-0.159, 0.253)	N(-1.014, 0.207)		N(0, 1)		multi_normal(0, cov_GPL1(D, half_normal(1, 0.25), half_normal(3, 0.25), 0.01)	Exp(2)		Exp(2)
Iron		N(-1.875, 0.645)	N(0.034, 0.229)	N(-0.101, 0.125)	N(0.076, 0.114)	N(-0.018, 0.138)	N(0.025, 0.102)		N(0, 1)				Exp(2)	Exp(2)
Selenium		N(-0.061, 1.042)	N(-0.434, 0.404)	N(-0.083, 0.248)	N(-0.352, 0.223)	N(0.524, 0.278)	N(0.441, 0.192)		N(0, 1)				Exp(2)	Exp(2)
Zinc		N(-0.399, 0.418)	N(0.032, 0.19)	N(-0.194, 0.091)	N(0.123, 0.095)	N(0.008, 0.114)	N(-0.155, 0.087)		N(0, 1)				Exp(2)	Exp(2)
Omega-3		N(2.354, 0.84)	N(-0.14, 0.436)	N(0.013, 0.165)	N(-0.108, 0.183)	N(-0.032, 0.189)	N(-0.174, 0.12)		N(0, 1)				Exp(2)	Exp(2)
Calcium	2 (species-level)	N(8.213, 1.142)	N(-0.857, 0.48)	N(-0.131, 0.237)	N(-0.065, 0.224)	N(-0.159, 0.253)	N(-1.014, 0.207)	N(0, 1)	N(0, 1)		multi_normal(0, LKJcorr(3), Exp(1))	Exp(2)		Exp(1)
Iron		N(-1.875, 0.645)	N(0.034, 0.229)	N(-0.101, 0.125)	N(0.076, 0.114)	N(-0.018, 0.138)	N(0.025, 0.102)	N(0, 1)	N(0, 1)				Exp(1)	Exp(1)
Selenium		N(-0.061, 1.042)	N(-0.434, 0.404)	N(-0.083, 0.248)	N(-0.352, 0.223)	N(0.524, 0.278)	N(0.441, 0.192)	N(0, 1)	N(0, 1)				Exp(1)	Exp(1)
Zinc		N(-0.399, 0.418)	N(0.032, 0.19)	N(-0.194, 0.091)	N(0.123, 0.095)	N(0.008, 0.114)	N(-0.155, 0.087)	N(0, 1)	N(0, 1)				Exp(1)	Exp(1)
Omega-3		N(2.354, 0.84)	N(-0.14, 0.436)	N(0.013, 0.165)	N(-0.108, 0.183)	N(-0.032, 0.189)	N(-0.174, 0.12)	N(0, 1)	N(0, 1)				Exp(1)	Exp(1)
Table S2. Priors for nutrient models. Parameter 'D' in the species-level intercept prior (Model 1) is a distance matrix of species' phylogenetic distances.
